# Supplementary material for: 2D KBr/Graphene Heterostructures—Influence on Work Function and Friction
Source: Nanomaterials (Basel). 2022 Mar 15;12(6):968. doi: 10.3390/nano12060968 (PMC8949013; doi:10.3390/nano12060968)
Supplement: Supplementary file 1 [file nanomaterials-12-00968-s001.zip]

Archive with 1 entries (1 files):
- nanomaterials-1633242-supplementary.pdf
